# Supplementary material for: ACTB Mutations Analysis and Genotype–Phenotype Correlation in Becker’s Nevus
Source: Biomedicines. 2021 Dec 10;9(12):1879. doi: 10.3390/biomedicines9121879 (PMC8698930; doi:10.3390/biomedicines9121879)
Supplement: Supplementary file 1 [file biomedicines-09-01879-s001.zip]

Archive with 1 entries (1 files):
- biomedicines-1458719-supplementary.pdf
